# Supplementary material for: A dual-pathway Wnt-IL-13 fusion protein enhances human intestinal regeneration through tuft cell activation
Source: J Biol Chem. 2026 May 24;302(7):113187. doi: 10.1016/j.jbc.2026.113187 (PMC13311165; doi:10.1016/j.jbc.2026.113187)
Supplement: Supplementary Data [file mmc2.xlsx]

## Sheet: Fig.2
Fig. 2B - mAb1 Wnt-IL-13 fusions
LogConcentration(nM)	IL-13			Wnt (mAb1)			N-LC (mAb1)			C-LC (mAb1)			N-HC (mAb1)			C-HC (mAb1)
-3	0.060401	0.0319192	0.150142	0.043609	0.00442424	0.169373	0.0907268	0.00767677	0.0225071	0.230827	0.0361616	0.248291	0.11203	0.126465	0.136467	0.0548872	0.0470707	0.00777778
-2	0.120551	0.0632323	0.133048	0.0807018	0.00989899	0.0403134	0.234837	0.0553535	0.0594017	0.149373	0.0452525	0.0792023	0.052381	0.0452525	0.035755	0.525063	0.122424	0.00418803
-1	0.220551	0.363838	0.283333	0.105514	0.00529293	0.0310541	0.477444	0.039596	0.244302	0.250877	0.0731313	0.273504	0.390226	0.327071	0.167806	0.674185	0.35596	0.260969
0	0.79198	0.680808	0.958689	0.0363409	0.00167677	0.0311966	1.45113	0.991919	0.97151	1.03258	0.490909	0.660969	0.766917	0.844444	0.814815	1.4411	0.739394	0.816239
1	1	0.963636	1	0.0548872	0.00484848	0.0230769	1.5614	1.02828	1.28348	1.4386	0.80202	0.998575	1.15038	1.0303	1.04131	1.5188	0.959596	0.915954
2	0.884712	1	0.910256	0.0511278	0.115758	0.0276353	1.56642	1.26263	1.29345	1.34837	0.913131	1.22792	1.2381	0.963636	1.12393	1.29073	0.991919	1.07835
Fig 2B - mAb2 Wnt-IL-3 fusions
LogConcentraction(nM)	IL-13			Wnt (mAb2)			N-LC (mAb2)			C-LC (mAb2)			N-HC (mAb2)			C-HC (mAb2)
-3	0.060401	0.0319192	0.150142	0.018797	0.0347475	0.017094	0.0280702	0.0561616	0.542735	0.0390977	0.0250505	0.351994	0.117794	0.208283	0.24245	0.325063	0.187879	0.0665242
-2	0.120551	0.0632323	0.133048	0.0333333	0.0149495	0.0139601	0.031579	0.0610101	0.0354701	0.578195	0.0684848	0.187464	0.155138	0.149495	0.290028	0.0303258	0.210707	0.408832
-1	0.220551	0.363838	0.283333	0.0203007	0.059596	0.0612536	0.270927	0.170909	0.685185	0.404511	0.636364	0.586895	0.369925	0.606061	1.12963	0.429323	0.529293	0.792023
0	0.79198	0.680808	0.958689	0.0353383	0.0309091	0.0323362	1.32832	0.644444	1.22934	0.789474	0.694949	0.933048	0.917293	0.705051	1.21937	0.766917	0.630303	1.25071
1	1	0.963636	1	0.0328321	0.106667	0.0387464	1.29323	0.640404	1.3604	0.819549	0.70303	1.20655	1.05263	0.676768	1.23647	1.1604	0.577778	1.32621
2	0.884712	1	0.910256	0.0854637	0.124444	0.0779202	1.04762	0.773737	1.32621	0.909774	0.688889	1.17379	0.984962	0.751515	1.09544	1.01253	0.59798	1.30484
Fig. 2C - A549-STF - mAb1 Wnt-IL-13 fusions
log[Agonist], M	anti-FZD (mAb1) - (700/392(N))			anti-LRP5/6 - (716(P))			Wnt (mAb1) - (394/392(I))			N-LC (mAb1) - (395/392(M))			C-LC (mAb1) - (396/392(L))			N-HC (mAb1) - (394/397(J))			C-HC (mAb1) - (394/398(K))
0	0.002158	0.002165	0.002237	0.006957	0.006498	0.007192	0.948112	0.992081	0.976429	0.461794	0.492642	0.509333	0.828143	0.877622	0.835223	0.779345	0.78153	0.802622	0.855971	0.958543	1.00319
-0.69897	0.002352	0.002341	0.00238	0.005268	0.004708	0.004911	0.82172	0.85241	0.866955	0.313367	0.326303	0.343177	0.746203	0.759324	0.757857	0.526809	0.541795	0.560049	0.809437	0.850296	0.871334
-1.39794	0.002629	0.00251	0.002706	0.004387	0.004053	0.004163	0.575254	0.594177	0.610065	0.102871	0.106062	0.115588	0.439465	0.429686	0.418323	0.120801	0.119805	0.125302	0.562491	0.583681	0.62818
-2.09691	0.003876	0.003504	0.002953	0.003827	0.003777	0.003839	0.153021	0.152636	0.152341	0.014336	0.014251	0.016341	0.08649	0.069578	0.067639	0.013363	0.014482	0.01439	0.134679	0.131519	0.143242
-2.79588	0.004746	0.004312	0.003947	0.004026	0.003809	0.003841	0.019533	0.01943	0.020707	0.004782	0.005747	0.006118	0.012556	0.011315	0.012433	0.005616	0.005948	0.005607	0.014849	0.015091	0.016877
-3.49485	0.004413	0.004186	0.004006	0.003945	0.003969	0.004054	0.006495	0.006492	0.006599	0.004176	0.004431	0.005581	0.005959	0.006568	0.005622	0.004751	0.005184	0.005	0.006062	0.006913	0.007574
-4.19382	0.004416	0.004603	0.00435	0.003919	0.003649	0.003594	0.005024	0.005026	0.005091	0.003375	0.004	0.004493	0.005387	0.005377	0.005165	0.004736	0.004551	0.004628	0.00497	0.005643	0.005688
Fig. 2C Huh7-STF mAb1 Wnt-IL-13 fusions
log[Agonist], M	anti-FZD (mAb1) - (700/392(N))			anti-LRP5/6 - (716(P))			Wnt (mAb1) - (394/392(I))			N-LC (mAb1) - (395/392(M))			C-LC (mAb1) - (396/392(L))			N-HC (mAb1) - (394/397(J))			C-HC (mAb1) - (394/398(K))
0	0.005329	0.005597	0.005205	0.006225	0.006565	0.006225	0.925853	0.956962	0.992603	0.47075	0.495018	0.47347	0.720851	0.835687	0.793181	0.687914	0.697573	0.717576	0.79152	0.789616	0.832133
-0.69897	0.005749	0.005219	0.005004	0.005707	0.005116	0.005434	0.928253	0.960542	0.950652	0.387871	0.415057	0.392403	0.706177	0.822917	0.846221	0.644781	0.610423	0.608082	0.834918	0.866882	0.846824
-1.39794	0.005845	0.005186	0.005382	0.005376	0.005066	0.005433	0.797223	0.781377	0.805647	0.208833	0.227757	0.215453	0.558969	0.583515	0.578738	0.265922	0.277398	0.251648	0.600123	0.652501	0.660762
-2.09691	0.005516	0.00525	0.005136	0.005289	0.004833	0.005389	0.360708	0.37615	0.382252	0.063831	0.066402	0.070897	0.233912	0.224967	0.223313	0.064478	0.063798	0.066396	0.234499	0.247973	0.258901
-2.79588	0.005563	0.00582	0.00523	0.005491	0.005229	0.005157	0.101726	0.103408	0.106038	0.018995	0.017982	0.018852	0.059792	0.060362	0.0629	0.016336	0.016056	0.016824	0.069311	0.070969	0.07345
-3.49485	0.005345	0.005207	0.005122	0.005105	0.005173	0.005255	0.0298	0.029698	0.030025	0.007384	0.007664	0.007971	0.018018	0.017267	0.017431	0.006743	0.007192	0.007083	0.020899	0.020594	0.021315
-4.19382	0.005932	0.005191	0.00514	0.005104	0.005001	0.005006	0.015349	0.016244	0.016334	0.005771	0.005667	0.005953	0.010351	0.009551	0.009661	0.006116	0.005462	0.005941	0.010779	0.011227	0.011913
Fig. 2C U2OS-STF mAb1 Wnt-IL13 fusions
log[Agonist], M	anti-FZD (mAb1) - (700/392(N))			anti-LRP5/6 (mAb1) - (716(P))			Wnt (mAb1) - (394/392(I))			N-LC (mAb1) - (395/392(M))			C-LC (mAb1) - (396/392(L))			N-HC (mAb1) - (394/397(J))			C-HC (mAb1) - (394/398(K))
0	0.006342	0.005573	0.005664	0.006084	0.006004	0.006043	0.838063	0.894571	0.868656	0.726059	0.775748	0.776621	0.728715	0.745832	0.739681	0.758455	0.773961	0.778684	0.768587	0.786597
-0.69897	0.005875	0.005544	0.005556	0.005884	0.005808	0.006471	0.920943	0.988689	0.977639	0.746043	0.790793	0.731843	0.741724	0.854881	0.884978	0.824464	0.832876	0.861847	0.879219	0.867485
-1.39794	0.005446	0.005503	0.005369	0.005462	0.005631	0.005538	0.918103	0.951559	0.931062	0.421206	0.408253	0.373013	0.62187	0.755151	0.777202	0.391779	0.387173	0.372012	0.844622	0.804416
-2.09691	0.005807	0.004991	0.005252	0.0052	0.005242	0.005413	0.236819	0.195162	0.189732	0.031195	0.028077	0.02634	0.073714	0.073224	0.070211	0.020355	0.020062	0.021003	0.169042	0.160964
-2.79588	0.005583	0.005434	0.005591	0.005019	0.005479	0.005501	0.01479	0.012805	0.012486	0.005933	0.005831	0.00612	0.006649	0.007151	0.007226	0.005988	0.005996	0.005937	0.009197	0.009321
-3.49485	0.005418	0.005351	0.005902	0.005322	0.005463	0.005388	0.006444	0.006638	0.005921	0.005203	0.005636	0.005708	0.005891	0.006244	0.005552	0.00582	0.005679	0.006028	0.006287	0.006137
-4.19382	0.005649	0.005784	0.0054	0.005095	0.005693	0.004919	0.005296	0.005361	0.00513	0.00524	0.005343	0.005437	0.005133	0.005389	0.005112	0.005223	0.005212	0.005318	0.005405	0.00563
Fig. 2C MC3T3-STF mAb1 Wnt-IL-13 fusions
log[Agonist], M	anti-FZD (mAb1) - (700/392(N))			anti-LRP5/6 - (716(P))			Wnt (mAb1) - (394/392(I))			N-LC (mAb1) - (395/392(M))			C-LC (mAb1) - (396/392(L))			N-HC (mAb1) - (394/397(J))			C-HC (mAb1) - (394/398(K))
0	0.001331	0.001516	0.001363	0.001883	0.002198	0.002002	0.915372	0.854357	0.894842	0.812888	0.830474	0.76688	0.58172	0.595543	0.55061	0.762567	0.617824	0.864236	0.81914	0.832488	0.830927
-0.69897	0.00141	0.001205	0.001418	0.001809	0.001869	0.001752	0.92815	0.912317	0.923022	0.757524	0.759799	0.733489	0.624277	0.653031	0.656113	0.815581	0.82798	0.85323	0.816467	0.776411	0.830299
-1.39794	0.001561	0.001431	0.001363	0.001574	0.001709	0.001723	1.06625	1.0367	1.07104	0.829432	0.805802	0.722796	0.737433	0.765587	0.806999	0.892837	0.922644	0.938382	0.919422	0.927851	0.868259
-2.09691	0.001473	0.001409	0.001279	0.001232	0.001511	0.001362	0.484411	0.511451	0.49299	0.370329	0.394025	0.343665	0.355712	0.387902	0.465758	0.431324	0.461072	0.487415	0.596438	0.57879	0.589987
-2.79588	0.001256	0.00135	0.00146	0.001513	0.001496	0.001609	0.051609	0.06053	0.059954	0.032911	0.035756	0.040698	0.060288	0.05354	0.054868	0.036951	0.046866	0.047527	0.082881	0.095265	0.097895
-3.49485	0.001459	0.001504	0.001456	0.001364	0.001537	0.001516	0.003581	0.003857	0.003857	0.002333	0.002655	0.003208	0.005752	0.004479	0.004761	0.00228	0.002916	0.002758	0.005834	0.005424	0.006745
-4.19382	0.001504	0.001474	0.00153	0.001567	0.001462	0.001593	0.001582	0.001727	0.001909	0.001698	0.001797	0.001962	0.001584	0.001457	0.001353	0.001503	0.00152	0.001481	0.001924	0.002098	0.002525
Fig. 2D A549-STF mAb2 Wnt-IL-13 fusions
log[Agonist], M	anti-FZD (mAb2) - (343/352(A))			anti-LRP5/6 - (716(P))			Wnt (mAb2) - (344/352(C))			N-LC (mAb2) - (387/352(E))			C-LC (mAb2) - (388/352(F))			N-HC (mAb2) - (344/389(G))			C-HC (mAb2) - (344/390(H))
0	0.002199	0.001938	0.001934	0.005857	0.006453	0.006483	0.880209	0.899293	0.934452	0.521003	0.53868	0.570647	0.861929	0.825142	0.819383	0.870927	0.884168	0.924013	0.797833	0.836513	0.922513
-0.69897	0.001761	0.001806	0.001755	0.004276	0.004496	0.00409	0.717586	0.757967	0.738716	0.271514	0.280215	0.287068	0.751108	0.721792	0.695515	0.744437	0.767657	0.784757	0.670327	0.711527	0.794222
-1.39794	0.001994	0.001757	0.00205	0.003592	0.003582	0.003697	0.350704	0.363478	0.364277	0.032451	0.030905	0.033774	0.330181	0.326404	0.316243	0.364155	0.379101	0.369483	0.295248	0.308295	0.343025
-2.09691	0.00299	0.002821	0.002786	0.0032	0.003394	0.003337	0.042212	0.04311	0.041617	0.004097	0.004717	0.004891	0.040146	0.033677	0.030691	0.043272	0.043812	0.043125	0.028808	0.028786	0.031267
-2.79588	0.003227	0.003404	0.003303	0.003445	0.003686	0.003557	0.007062	0.007189	0.006506	0.00348	0.003842	0.004098	0.006201	0.005855	0.005307	0.005581	0.005416	0.005514	0.005149	0.005514	0.00514
-3.49485	0.003608	0.00337	0.003522	0.002976	0.003417	0.00339	0.003983	0.004257	0.00424	0.004097	0.003847	0.004045	0.004054	0.004537	0.004034	0.003651	0.003578	0.003837	0.003591	0.004043	0.004203
-4.19382	0.00383	0.003817	0.003567	0.003476	0.003377	0.003655	0.003512	0.003735	0.003498	0.003431	0.00382	0.004186	0.003767	0.003935	0.003682	0.003609	0.003694	0.003422	0.003166	0.00421	0.003856
Fig. 2D Huh7-STF mAb2 Wnt-IL-13 fusions
log[Agonist], M	anti-FZD (mAb2)- (343/352(A))			anti-LRP5/6 - (716(P))			Wnt (mAb2) - (344/352(C))			N-LC (mAb2) - (387/352(E))			C-LC (mAb2) - (388/352(F))			N-HC (mAb2) - (344/389(G))			C-HC (mAb2) - (344/390(H))
0	0.004315	0.004137	0.004337	0.006531	0.005723	0.00589	0.891213	0.978188	1.01995	0.517815	0.539161	0.530255	0.682351	0.777542	0.761883	0.811563	0.79553	0.829507	0.727659	0.754282	0.745248
-0.69897	0.00425	0.004264	0.004323	0.005508	0.005286	0.005113	0.830604	0.88439	0.979088	0.325057	0.335265	0.336507	0.660351	0.693471	0.750013	0.706013	0.704075	0.697844	0.716719	0.755281	0.783038
-1.39794	0.004823	0.004731	0.004527	0.004964	0.005157	0.005238	0.618774	0.647844	0.778385	0.09466	0.098182	0.103468	0.443296	0.489428	0.473773	0.34617	0.342968	0.343391	0.423383	0.446117	0.480596
-2.09691	0.005017	0.004935	0.004817	0.005343	0.005392	0.005227	0.226084	0.229256	0.23779	0.024186	0.022711	0.025365	0.160666	0.15893	0.155211	0.092395	0.087728	0.086771	0.142603	0.139477	0.14169
-2.79588	0.005228	0.005499	0.005151	0.005291	0.005399	0.005246	0.055268	0.053018	0.057508	0.008893	0.009248	0.009685	0.038938	0.036316	0.036399	0.02145	0.020394	0.021178	0.031248	0.032281	0.033143
-3.49485	0.00511	0.005239	0.005084	0.004961	0.004973	0.00492	0.015297	0.016375	0.018395	0.005684	0.005971	0.006159	0.012233	0.011338	0.011259	0.007439	0.007474	0.007389	0.009919	0.010266	0.010777
-4.19382	0.005183	0.005306	0.005367	0.004942	0.004784	0.005191	0.007849	0.008825	0.009584	0.004982	0.005411	0.005244	0.006973	0.006865	0.006646	0.005344	0.005571	0.005558	0.006232	0.00651	0.006898
Fig. 2D U2OS-STF Wnt-IL-13 fusions
log[Agonist], M	anti-FZD (mAb2) - (343/352(A))			anti-LRP5/6 - (716(P))			Wnt (mAb2) - (344/352(C))			N-LC (mAb2) - (387/352(E))			C-LC (mAb2) - (388/352(F))			N-HC (mAb2) - (344/389(G))			C-HC (mAb2) - (344/390(H))
0	0.008522	0.005938	0.005782	0.006423	0.006983	0.006685	0.79967	0.852501	0.86566	0.817073	0.913961	0.84441	0.673201	0.687238	0.633879	0.675574	0.655928	0.67847	0.661671	0.712975	0.702613
-0.69897	0.004729	0.00498	0.005133	0.005955	0.0061	0.006308	0.982892	1.01256	1.03351	0.637726	0.630632	0.592509	0.729044	0.76108	0.781345	0.788982	0.762311	0.831572	0.819976	0.842192	0.897525
-1.39794	0.005242	0.005395	0.005313	0.005436	0.005759	0.005629	0.586669	0.60834	0.593073	0.04621	0.044618	0.043519	0.245829	0.290782	0.288514	0.267887	0.274149	0.252099	0.291729	0.311763	0.31769
-2.09691	0.005883	0.005538	0.005372	0.00542	0.005601	0.005528	0.033452	0.034558	0.032602	0.007244	0.007375	0.007671	0.019579	0.017354	0.016201	0.019967	0.02103	0.02254	0.021009	0.019029	0.017657
-2.79588	0.006305	0.005673	0.005792	0.005708	0.005773	0.005784	0.007161	0.007157	0.006987	0.005821	0.006523	0.006334	0.006315	0.006325	0.0063	0.006507	0.006464	0.00627	0.006199	0.006621	0.006745
-3.49485	0.006515	0.00586	0.005852	0.005678	0.005812	0.005788	0.005715	0.006041	0.006138	0.005581	0.006158	0.006335	0.005223	0.005496	0.005623	0.005153	0.005214	0.005191	0.005019	0.005286	0.005717
-4.19382	0.006039	0.006115	0.005763	0.005527	0.005282	0.005574	0.005379	0.005302	0.005327	0.005201	0.005801	0.005863	0.005311	0.005594	0.005208	0.005217	0.005036	0.005147	0.005248	0.005276	0.005096
Fig. 2D MC3T3-STF Wnt-IL-13 fusions
log[Agonist], M	anti-FZD (mAb2) - (343/352(A))			anti-LRP5/6 - (716(P))			Wnt (mAb2) - (344/352(C))			N-LC (mAb2) - (387/352(E))			C-LC (mAb2) - (388/352(F))			N-HC (mAb2) - (344/389(G))			C-HC (mAb2) - (344/390(H))
0	0.002168	0.001854	0.001988	0.002003	0.001862	0.002006	0.868975	0.857421	0.826225	0.788744	0.8087	0.74384	0.634492	0.715451	0.695682	0.751645	0.771651	0.783865	0.774495	0.830098	0.790437
-0.69897	0.001847	0.001621	0.001952	0.001713	0.001946	0.00238	0.999073	1.01691	0.971079	0.910995	0.922777	0.827413	0.784838	0.745965	0.778548	0.848188	0.864501	0.914349	0.863857	0.914239	0.965605
-1.39794	0.002078	0.001891	0.001828	0.001803	0.001762	0.001859	0.911226	0.953158	0.929099	0.815366	0.80575	0.756747	0.742066	0.84184	0.849807	0.814388	0.87311	0.868595	0.922446	0.951675	0.950143
-2.09691	0.001911	0.001747	0.002053	0.00184	0.001712	0.002064	0.367163	0.39141	0.385398	0.242058	0.243289	0.230683	0.352703	0.377676	0.393699	0.281276	0.337748	0.332698	0.407108	0.415318	0.422276
-2.79588	0.00162	0.001713	0.001694	0.001523	0.001625	0.001887	0.043116	0.046732	0.053178	0.010728	0.011352	0.011981	0.049015	0.0508	0.053394	0.022978	0.038666	0.025974	0.04923	0.057037	0.059701
-3.49485	0.001407	0.001703	0.001443	0.001546	0.002019	0.00189	0.004253	0.004842	0.004773	0.001962	0.002155	0.002256	0.004879	0.004216	0.005116	0.002813	0.001892	0.002429	0.004586	0.005075	0.005397
-4.19382	0.001468	0.001687	0.001571	0.00136	0.00157	0.001591	0.002858	0.002687	0.003008	0.002003	0.001807	0.002115	0.001841	0.002202	0.001853	0.001624	0.001631	0.001949	0.002291	0.002884	0.002761

## Sheet: Fig.3
Fig3A	AVIL+ cells (%)				Fig3B	AVIL+ cells (%)			Fig3E	organoids number											Fig3H	H2B-iRFP+ cells（%）
Base	Wnt-UPE	Wnt-C	Wnt-F		Wnt-UPE+IL-13	Wnt-F+IL-13	Fusion-L			Base	Base	IL13	IL13	Wnt	Wnt	Wnt+IL-13	Wnt+IL-13	Fusion-L	Fusion-L			d1	d9
0.027	0.23	0.26	0.29		3.1	4.26	3.31		Control	120	115	102	91	498	426	553	476	587	611			0.3125	5.12821
0.028	0.17	0.2	0.29		2.45	3.74	3.38		Irradiation	36	37	16	13	60	57	230	256	190	195			9.67742	27.2727
0.03	0.17	0.28	0.28		3.27	5.18	2.71															3.5503	1.83486
0.021	0.12	0.21	0.36																			4.16667	11.1111
0	0.23	0.33	0.46																			2.29885	18.1818
																						0.961538	6.89655
																						1.2931	13.6842
																						0.746269	6.08808
																						0.289017	19.1177
																						3.33333	8.82353
																						1	12.5
																						1.02041	10.3448
																						1.33333	28.5714
																						1.28205	40.0966
																						1.66667	11.5385
																						3.37079	1.04712
																						1.47059	33.3333
																						0.510204	0.733496
																						2.32558	32.0356
																							13.3333
																							8.57143
																							36.3636
																							1.50376
																							5.08475
																							3.05343
																							4.16667
																							7.69231
																							16.6667

## Sheet: Suppl.Fig.3
Suppl.Fig.3B	Organoids number
	Base	Base	IL13	IL13	Wnt	Wnt	Wnt+IL-13	Wnt+IL-13	Fusion-L	Fusion-L
Control	173	146	102	110	537	623	818	724	1085	950
Irradiation	45	26	26	25	305	208	495	546	503	485
